# Supplementary material for: Updating the Vibrio clades defined by multilocus sequence phylogeny: proposal of eight new clades, and the description of Vibrio tritonius sp. nov
Source: Front Microbiol. 2013 Dec 27;4:414. doi: 10.3389/fmicb.2013.00414 (PMC3873509; doi:10.3389/fmicb.2013.00414)
Supplement: Table S1 — List of strains and sequences accession number used for the MLSA. [file DataSheet1.XLS]

## Sheet: Table1_Summary table
Table 1. Newly proposed and emended clades by means of 8 gene MLSA for vibrios
Clade	All described species included in newly proposed or newly involved species in the emended clade (in gothic)	Total No. of species	Genome sequenced strains involved in the related clade	8 gene MLSA concatenated identity (%)	8 gene-AAI (%)	Habitat
Newly described clade
Damselae	P. damselae subsp. damselae and P. damselae subsp. pisccida	2		96.2	98.7	Seawater and fish
Mediterranei	V. mediterranei, V. maritimus and V. variabilis	3	AK1	89.5-96.3	98.0-99.1	Seawater and mucus of healthy coral
Pectenicida	V. caribbenthicus and V. pectenicida	2		82.8	96.1	Marine sponge and diseased bivalve larvae
Phosphoreum	P. angustum, P. iliopiscarius, P. leiognathi, and P. phosphoreum	4		87.5-95.8	95.7-99.3	Seawater, luminous organ, and fish
Profundum	P. profundum, P. indicum and P. lipolyticum	3		-	-	Deep sea
Porteresiae	V. porteresiae and V. tritonius sp. nov.	2		91.4	97.2	Wild rice and the gut of sea hare
Rosengergii	P. lutimaris and P. rosenbergii	2		-	-	Seawater, coral and tidal flat
Rumoiensis	V. litoralis and V. rumoiensis	2		91.5	98.3	Tidal flat sediment and drain of a fish processsing factory
Orphan clade
Tapetis	V. tapetis	1		-	-	Clam
Proteolyticus	V. proteolyticus	1		-	-	The intesitine of isopod
F6		1	F6	-	-
F10		1	F10	-	-
Emended clade
Anguillarum	V. anguillarum, V. aestuarianus and V. ordalii	3		87.0-98.3	95.8-99.8	Brackish, seawater, and fish
Cholerae	V. cincinnatiensis, V. cholerae, V. furnissii, V. fluvialis, V. metschnikovii, V. mimicus, and V. parilis	7		83.4-94.4	93.5-99.8	Brackish, seawater, and
Coralliilyticus	V. coralliilyticus and V. neptunis	2		94.2	99.5	Seawater, bivalve, and rotifer
Diazotrophicus	V. diazotrophicus and V. hispanicus	2		89.6	97.0	Brackish and seawater
Fischeri	Ali. fischeri, Ali. logei, Ali. salmonicida, Ali. sifiae, and Ali. wodanis	5		88.7-93.5	94.9-99.1	Seawater, squid, and fish
Gazogenes	V. aerogenes, V. gazogenes, V. rhizosphaerae, and V. ruber	4		80.5-92.2	92.0-99.0	Estuary, salt marsh mud, and rhizosphere of wild rice
Halioticoli	V. breoganii, V. ezurae, V. gallicus, V. halioticoli, V. inusitatus, V. neonatus, and V. superstes	7		85.7-97.5	95.3-99.6	Gut of abalone and bivalve larvae
Harveyi	V. alginolyticus, V. azureus, V. campbellii, V. communis, V. harveyi, V. mytili, V. natriegens, V. parahaemolyticus, and V. rotiferianus	9	ATCC_BAA1116, EJY3 and Ex25	86.7-96.0	96.9-99.9	Seawater, salt marsh mud, marine animal, and mucus of the coral
Nereis	V. nereis and V. xuii	2		89.9	96.9	Seawater and srimp
Nigripulchritudo	V. nigripulchritudo and V. penaeicida	2		-	-	Seawater and srimp
Orientalis	V. brasiliensis, V. hepatarius, V. orientalis, V. sinaloensis, and V. tubiashii	5		88.8-93.7	97.1-98.9	Brackish and seawater
Scopthalmi	V. ichthyoenteri, V. ponticus, and V. scophthalmi	3	N418	87.8-94.4	96.7-99.4	Gut of flat fish, and marine animal
Splendidus	V. chagasii, V. crassostrea, V. cyclitrophicus, V. fortis, V. gigantis, V. kanaloaei, V. lentus, V. pelagius, V. pomeroyi, V. splendidus, and V. tasmaniensis	12	LGP32	89.1-97.3	96.9-99.9	Seawater and marine animal
Vulnificus	V. navarrensis and V. vulnificus	2		86.9	96.5	Sewage, seawater, eel, and oyster
Salinivibrio-Grimontia-Enterovibrio (Super clade)	S. costicola subsp. costicola, G. hollisae, E. coralii, and E. norvegicus	4	AK16 and 1F-230	81.7-89.4	92.4-98.0	Brine, human feceace, gut of turbot, and seawater
* Bold indicated new and/or emended information.

## Sheet: table2
Table 2. DNA relatedness among Vibrio tritonius and the related vibiro species
Strain		G+C content	% Reassociation with biotinylated DNA from:
		(moles %)	V. tritonius	V. tritonius	V. furnissii	V. hepatarius
			JCM 16456T	JCM 16457	LMG 7910T	LMG 20362T
V. tritonus	JCM 16456T	44.2	100	92	5	5
V. tritonius	JCM 16457	44.3	74	101	NT	23
V. tritonius	JCM 16458	45.5	76	104	12	11
V. tritonius	JCM 16459	45.2	70	100	13	14
V. porteresiae	MSSRF 30T	44.4	59*	NT	NT	NT
V. furnissii	LMG 7910T	52.0	12	15	100	14
V. fluvialis	LMG 7894T	49.3-50.6	20	NT	NT	NT
V. hepatarius	LMG 20362T	46.0	10	9	3	100
V. nereis	LMG 3895T	48.0	6	13	4	20
V. tubiashii	LMG 10936T	46.1	8	7	7	24
* The reciprocal DDH value of V. tritonius JCM 16456T against V. porteresiae MSSRF 30T probe was 46%.

## Sheet: table3
Table 3. Phenotypic characteristics for distinguishing Vibrio tritonius from the related Vibrio species
Characteristics	V. tritonius (n=4)	V. porteresiae MSSRF 30T	V. furnissii LMG 7910T	V. fluvialis LMG 7894T
Gas production from D-glucose	+	+	+	‐
Growth at
37oC	+	+	+	+
40oC	+	+	+	+
Catalase	‐	+	+	+
Production of
Amylase	‐	‐	+	+
Lipase	‐	+w	+	+
Acetoin production	+	+	‐	‐
Arginine dihydrolase	‐	‐	+	+
Indole production	‐	‐	+	+
Growth on TCBS	‐	‐	＋(Y)	＋(Y)
Utilization of
D-Mannose	d + (1)	‐	+	+
Melibiose	d + (3)	‐	‐	‐
Lactose	+	+	‐	‐
D-Glucuronate	+	+	‐	+
Trehalose	‐	‐	+	+
Putrescine	‐	‐	+	‐
γ-Aminobutyrate	d + (3)	‐	+	+
Propionate	‐	‐	+	+
Maltose	+	+	+w	+
D-Glucosamine	＋	+	+	+
D-Xylose	+	+	‐	‐
Cellobiose	+	+	+w	+
Data were obtained under same culture condition in our laboratory. +, Positive; -, negative; w, weak reaction; d+, variable but type strain positive; d-, variable but type strain negative (numbers of positive strains are shown in parentheses). All species are motile, require Na+ for growth, fermentative of D-glucose, growth at 15oC-25oC, oxidase-positive, produce gelatinase, DNase, and caseinase,…

## Sheet: table4
Table 4. FAME dominance (%) of Vibrio tritonius and the related species
Major fatty acids		V. tritonius			V. porteresiae	V. fluvialis	V. furnissii
	AM2T	MA12	MA17	MA35	MSSRF 30T *1	LMG 7894T	LMG 7910T
C12:0	3.5	3	3	3	6.8	2.2	2.1
C14:0	7.7	6.5	6.1	5.7	8.2	3.5	3.6
C16:0	24.6	30	32.8	29.1	18.8	21.6	19.2
C18:0	1.7	0.8	1	0.9	0.6	2.4	3.1
C14:1ω7c	2	1	0.8	1.1	-	tr	0.5
C16:1ω7c	28.5	32	33.7	33	27.5*1	36.8	32.8
C18:1ω7c	8.3	17.8	4.8	19.1	19.2	26.9	32.2
11-methyl C18:1ω7c	7.8	0.5	2.8	tr	0.82	tr	tr
C12:0 3-OH	5.3	4.6	4	4.6	6.4	3.2	3.2
C14:0 3-OH	2	1.7	1.4	1.5	6.8*1	1.1	1.1
Unknown ECL 20.454	5	ND	5.6	ND	-	0.8	ND
*1 Data from Rameshkumar et al. (2008). Values in C16:1ω7c and C14:0 3-OH are from the summed pecentage of feature 2 and 3, respectively.

## Sheet: Supplementary table 1
Supplementary Table 1. List of strains and sequences accesion number used for the MLSA
Species	Strain				Accession number *
		gapA	ftsZ	mreB	topA	gyrB	pyrH	recA	rpoA
Vibrio aerogenes	LMG19650T	KF697261	KF697253	KF697278	KF697313	KF697270	KF697286	KF697295	KF697304
V. azureus	LC2-005 (= NBRC 104587T)	AB428907	AB428903	AB428905	HE655452	AB428899	AB428901	FR669656	AB465316
V. breoganii	1C10				AKXW01000018 (WGS data)
V. cholerae	O1 biovar El Tor str. N16961				NC0_02505 (WGS data)
V. caribbeanicus	SP2010				AEIU01000122 (WGS data)
V. communis	R-40496	AB609125	AB609124	GU078686	GU078704	GU078680	GU078692	GU078693	GU078697
V. crassostrea	LMG 22240T	DQ481612	DQ481624	DQ481638	DQ481650	AB298209	EU871948	EU541594	EU541574
V. cyclitrophicus	LMG 21359T	DQ481613	DQ481625	DQ481639	DQ481651	AB298211	EU871958	AJ842405	AJ842592
V. gallicus	LMG21330T=HT2-1T	KF697263	KF697254	KF697279	KF697314	KF697271	KF697287	KF697296	KF697305
V. gazogenes	ATCC 29988T	KF697264	KF697255	KF697280	KF697314	KF697272	KF697288	KF697297	KF697306
V. gigantis	LMG 22741T	DQ481617	DQ481629	DQ979358	DQ481655	AB298219	EU871951	EU541593	EU541573
V. inusitatus	RW14T	DQ922912	KF666653	KF666719	KF666765	KF666698	EU871957	EU541600	EU541579
V. kanaloae	Vib-5S-149				AJYX01000056 (WGS data)
V. litoralis	DSM 17657				AUFZ01000001 (WGS data)
V. maritimus	R-40493	KF666681	GU929927	GU929931	GU929939	KF666700	GU929933	GU929935	GU929937
V. neonatus	LMG19973T=HDD3-1T	KF697265	KF697256	KF697281	KF697316	KF697273	KF697289	KF697298	KF697307
V. parilis	RC586				ADBD01000006 (WG data)
V. porteresiae	MSSRF 30	KF697266	KF697257	KF697282	KF697317	KF697274	KF697290	KF697299	KF697308
V. ponticus	DSM16217T	DQ907304	DQ907371	DQ907443	DQ907513	AB298243	JF316676	JF316685	JQ308806
V. rhizospaherae	MSSRF 3T	KF697267	KF697258	KF697283	KF697318	KF697275	KF697291	KF697300	KF697309
V. ruber	LMG23124T	KF697268	KF697259	KF697284	KF697319	KF697276	KF697292	KF697301	KF697310
V. sinaloensis	DSM 21326				AEVT01000067 (WGS data)
V. superstes	LMG21323T=G3-29T	KF697269	KF697260	KF697285	KF697320	KF697277	KF697294	KF697303	KF697312
V. tritonius	AM2	GU969215	GU951702	GU969223	GU969227	GU969219	KF697293	KF697302	KF697311
V. tritonius	MA12	GU969216	GU951703	GU969224	GU969228	GU969220	-	-	-
V. tritonius	MA17	GU969217	GU951704	GU969225	GU969229	GU969221	-	-	-
V. tritonius	MA35	GU969218	GU951705	GU969226	GU969230	GU969222	-	-	-
V. variabilis	R-40492	KF666681	GU929926	GU929930	GU929938	GU929928	GU929932	GU929934	GU929936
Aliivibrio logei	LMG 14011	DQ907289	DQ907355	DQ907427	DQ907494	AB298227	KF697321	AJ842456	AJ842643
Ali. salmonicida	LFI1238				NC_011312 (WGS data)
Ali. sifiae	H1-1	AB464977	AB464982	AB464992	AB464987	AB464968	AB464972	AB464996	AB465000
Enterovibrio coralii	LMG 22228T	DQ907268	DQ907329	DQ907396	EF114217	AB298198	JF739392	AJ842347	AJ842530
Photobacterium damselae subsp. piscicida	DI21				AKYG01000013 (WGS data)
P. lutimaris	CAIM 1851T	KF666663	KF666644	KF666709	KF666753	KF666688	KF666723	KF666730	KF666737
Salinivibrio costicola subsp. costicola	LMG 11651T=ATCC 33508T	DQ907316	EF027351	DQ907399	DQ907468	AB298255	ASAI01000001	AJ842367	AJ842552
Vibrio campbellii	BAA-1116				NC_009783 (WGS data)
V. mediterranei	LMG 19703=AK1	DQ907310	DQ907377	DQ907449	DQ907496	NZ_ABCH01000001	GU266289	AJ842507	AJ842695
Vibrio sp.	LGP32				NC011753 (WGS data)
Vibrio sp.	EX25				NC013456 (WGS data)
Vibrio sp.	F10				AJYQ01000069 (WGS data)
Vibrio sp.	F6				AJYW01000195 (WGS data)
Vibrio sp.	N418				AFWD01000095 (WGS data)
Vibrio sp.	EJY3				NC_016613 (WGS data)
Enterovibrio sp.	AK16				NZ_ANFM01000001 (WGS data)
Enterovibrio sp.	1F-230				AJYH01000076 (WGS data)
* The other sequences used in this analysis are the same sequence data set used in Sawabe et al. (2007).
